# Supplementary material for: Phosphatidylinositol 4-Kinase IIIβ: A Therapeutic Target for Contractile Dysfunction in Hypertrophic Cardiomyocytes
Source: Int J Mol Sci. 2026 Jan 7;27(2):595. doi: 10.3390/ijms27020595 (PMC12841316; doi:10.3390/ijms27020595)
Supplement: Supplementary file 1 [file ijms-27-00595-s001.zip]

Archive with 1 entries (1 files):
- ijms-3925817-supplementary.pdf
